# Supplementary material for: Genome-Wide Identification and Characterization of CPR5 Genes in Gossypium Reveals Their Potential Role in Trichome Development
Source: Front Genet. 2022 Jun 8;13:921096. doi: 10.3389/fgene.2022.921096 (PMC9213653; doi:10.3389/fgene.2022.921096)
Supplement: Supplementary file 1 [file Table2.XLSX]

## Sheet: RT-qPCR
List of CPR5 genes specific primers used in the validation of expression profiles
Gene	Forward Sequences	Reverse Sequences
GheCPR5.1	GCGCAGCACAATCGAGAAAT	CAACTCAGCCTGTCCTGTGT
GarCPR5.1	CCAGCTCAGTTCTGTGGGCAAT	TGAATTTGGGAAAGGTGGAG
GhirCPR5.1	AACGTCTGGATGACGGTTGCAT	CCAGCCTCGCTTCCTCGTA
GhirCPR5.2	CGACCTGTTGGCTCGATTGAAAC	GCGTAAGCGTCAAGAGGAA
GhirCPR5.3	GATCATGGTCGGCCAGCATTGGT	GCCAGACTAACTTGCTCAGGATCG
GbarCPR5.1	GTTGCTGGGAATCACTGACCCA	ATCAGCTCTACGCCCGAAATTACG
GbarCPR5.2	GCAGCATGAATCCCCGAGGTAG	GACCTACACCAAGCCCAAGAAG
GbarCPR5.3	GCCGAGTGCTGGAATGCACTAA	AAGCTGGTCAGATGATGGAG
GbarCPR5.4	TTCAGGGCCCATGTCAGTTTGG	TGCTCGCCCATTCTCCAAC
GtomCPR5.1	TAGGTGCCATTGGCTCTGCTTG	ACCAAAGGCACAATGGATC
GtomCPR5.2	CGGTCTTGCATGTGGTGTTGGA	GATTCCACCATTCCCAGCCCTTAC
GmusCPR5.1	TTCATGCAGCTGGTGGTAGCTC	TGGTTGTGTTAGCGGCAAGTGG
GmusCPR5.2	CGGTGACTGTGTTGCGTTAGGA	TGAGCCCACACTTACCACAATAGT
GmusCPR5.3	AAGCTGTTGCCTAGCGATTCGT	AACGTCTGGATGACGGTTGCAT
GdarCPR5.1	ACGTGGGACTCTTCAGCAGTAA	CGACCTGTTGGCTCGATTGAAAC
GdarCPR5.2	CCGAGTTGCTGGGAATCATTGACCCA	GATCATGGTCGGCCAGCATTGGT
GdarCPR5.3	AGCCTTCACAGACGGCGGAGAC	GTTGCTGGGAATCACTGACCCA
GanoCPR5.1	GTTGGTCAGCCCTTACCAGCAT	GCAGCATGAATCCCCGAGGTAG
GstuCPR5.1	TGATGGCCTGACAACAATCGGG	GCCGAGTGCTGGAATGCACTAA
GrotCPR5.1	CTACTGTAACTGCTGCACGCCA	TTCAGGGCCCATGTCAGTTTGG
GthuCPR5.1	TTCAGGGCCGATGTCAGTTTGG	TTCATGCAGCTGGTGGTAGCTC
GraiCPR5.1	CGCCATTGTGGTCTCGAAGTGA	CGGTGACTGTGTTGCGTTAGGA
GstoCPR5.1	CATTTAGGTGTTGCTGCCGTGC	AAGCTGTTGCCTAGCGATTCGT
GlonCPR5.1	AGGCACCTCTTAACCCTAAAGC	ACGTGGGACTCTTCAGCAGTAA
GlonCPR5.2	GGACAACGGAATCTCTCAGC	CCGAGTTGCTGGGAATCATTGACCCA
GausCPR5.1	TAGGTGCCATTGGCTCTGCTTG	CGACCTGTTGGCTCGATTGAAAC
Ghactin7	ATCCTCCGTCTTGACCTTG	TGTCCGTCAGGCAACTCAT

## Sheet: VIGS
List of CPR5 genes specific primers used in VIGS treatment
Gene	Forward Sequences	Reverse Sequences
GheCPR5.1	TATCCATCAAACCCCAA	GCTGTTCCTCTTTCAACTT
