# Supplementary material for: Genome-Wide Identification and Characterization of CPR5 Genes in Gossypium Reveals Their Potential Role in Trichome Development
Source: Front Genet. 2022 Jun 8;13:921096. doi: 10.3389/fgene.2022.921096 (PMC9213653; doi:10.3389/fgene.2022.921096)
Supplement: Supplementary file 2 [file Table3.XLSX]

## Sheet: psRNATargetJob-1651736013994342
Table S3. The information of miRNA targeted Gossypium CPR5 genes.
miRNA_Acc.	Target_Acc.	Expectation	UPE$	miRNA_start	miRNA_end	Target_start	Target_end	miRNA_aligned_fragment	alignment	Target_aligned_fragment	Inhibition	Multiplicity
ghr-miR7493	GheCPR5.1	4	-1	1	24	1293	1316	AAUAUUUUAAUAAUUCAAUCGUCA	: :. ::::::::::: ..::::	UAAUUAUUGAAUUAUUUUGGUAUU	Cleavage	2
ghr-miR7493	GarCPR5.1	4	-1	1	24	1350	1373	AAUAUUUUAAUAAUUCAAUCGUCA	: :. ::::::::::: ..::::	UAAUUAUUGAAUUAUUUUGGUAUU	Cleavage	1
ghr-miR7493	GhirCPR5.1	4	-1	1	24	1292	1315	AAUAUUUUAAUAAUUCAAUCGUCA	: :. ::::::::::: ..::::	UAAUUAUUGAAUUAUUUUGGUAUU	Cleavage	2
ghr-miR7493	GbarCPR5.2	4	-1	1	24	1292	1315	AAUAUUUUAAUAAUUCAAUCGUCA	: :. ::::::::::: ..::::	UAAUUAUUGAAUUAUUUUGGUAUU	Cleavage	2
ghr-miR7493	GausCPR5.1	4	-1	1	24	1293	1316	AAUAUUUUAAUAAUUCAAUCGUCA	: :. ::::::::::: ..::::	UAAUUAUUGAAUUAUUUUGGUAUU	Cleavage	2
ghr-miR7493	GbarCPR5.1	4	-1	1	24	1292	1315	AAUAUUUUAAUAAUUCAAUCGUCA	: :. ::::::::::: ..::::	UAAUUAUUGAAUUAUUUUGGUAUU	Cleavage	2
ghr-miR7493	GtomCPR5.1	4	-1	1	24	1292	1315	AAUAUUUUAAUAAUUCAAUCGUCA	: :. ::::::::::: ..::::	UAAUUAUUGAAUUAUUUUGGUAUU	Cleavage	2
ghr-miR7493	GbarCPR5.3	4	-1	1	24	1292	1315	AAUAUUUUAAUAAUUCAAUCGUCA	: :. ::::::::::: ..::::	UAAUUAUUGAAUUAUUUUGGUAUU	Cleavage	2
ghr-miR7493	GdarCPR5.2	4	-1	1	24	1292	1315	AAUAUUUUAAUAAUUCAAUCGUCA	: :. ::::::::::: ..::::	UAAUUAUUGAAUUAUUUUGGUAUU	Cleavage	2
ghr-miR7493	GmusCPR5.2	4	-1	1	24	1292	1315	AAUAUUUUAAUAAUUCAAUCGUCA	: :. ::::::::::: ..::::	UAAUUAUUGAAUUAUUUUGGUAUU	Cleavage	2
ghr-miR7493	GmusCPR5.3	4	-1	1	24	1292	1315	AAUAUUUUAAUAAUUCAAUCGUCA	: :. ::::::::::: ..::::	UAAUUAUUGAAUUAUUUUGGUAUU	Cleavage	2
ghr-miR7493	GmusCPR5.1	4	-1	1	24	1292	1315	AAUAUUUUAAUAAUUCAAUCGUCA	: :. ::::::::::: ..::::	UAAUUAUUGAAUUAUUUUGGUAUU	Cleavage	2
ghr-miR7493	GstuCPR5.1	4	-1	1	24	1293	1316	AAUAUUUUAAUAAUUCAAUCGUCA	: :. ::::::::::: ..::::	UAAUUAUUGAAUUAUUUUGGUAUU	Cleavage	2
ghr-miR7493	GdarCPR5.3	4	-1	1	24	1292	1315	AAUAUUUUAAUAAUUCAAUCGUCA	: :. ::::::::::: ..::::	UAAUUAUUGAAUUAUUUUGGUAUU	Cleavage	2
ghr-miR7493	GdarCPR5.1	4	-1	1	24	1292	1315	AAUAUUUUAAUAAUUCAAUCGUCA	: :. ::::::::::: ..::::	UAAUUAUUGAAUUAUUUUGGUAUU	Cleavage	2
ghr-miR7493	GrotCPR5.1	4	-1	1	24	1350	1373	AAUAUUUUAAUAAUUCAAUCGUCA	: :. ::::::::::: ..::::	UAAUUAUUGAAUUAUUUUGGUAUU	Cleavage	1
ghr-miR7493	GthuCPR5.1	4	-1	1	24	1293	1316	AAUAUUUUAAUAAUUCAAUCGUCA	: :. ::::::::::: ..::::	UAAUUAUUGAAUUAUUUUGGUAUU	Cleavage	2
ghr-miR7493	GlonCPR5.1	4	-1	1	24	1113	1136	AAUAUUUUAAUAAUUCAAUCGUCA	: :. ::::::::::: ..::::	UAAUUAUUGAAUUAUUUUGGUAUU	Cleavage	2
ghr-miR7493	GlonCPR5.1	4	-1	1	24	1667	1690	AAUAUUUUAAUAAUUCAAUCGUCA	::: ::: ::::::: :::	AAAAUAUUUAAUAAUUAAAAGAUU	Cleavage	2
ghr-miR7493	GanoCPR5.1	4	-1	1	24	1684	1707	AAUAUUUUAAUAAUUCAAUCGUCA	::: ::: ::::::: :::	AAAAAAUUUAAUAAUUAAAAGAUU	Cleavage	1
ghr-miR7484a	GarCPR5.1	4.5	-1	1	24	1129	1152	UUUGUAUAUUAGAUCAAAGAGCAA	: .:.::: ::.:.:::: :::.	AUAUUUUUUAAUUUGAUAUUCAAG	Cleavage	1
ghr-miR7484a	GrotCPR5.1	4.5	-1	1	24	1129	1152	UUUGUAUAUUAGAUCAAAGAGCAA	: .:.::: ::.:.:::: :::.	AUAUUUUUUAAUUUGAUAUUCAAG	Cleavage	1
ghr-miR7484b	GarCPR5.1	4.5	-1	1	24	1129	1152	UUUGUAUAUUAGAUCAAAGAGCAA	: .:.::: ::.:.:::: :::.	AUAUUUUUUAAUUUGAUAUUCAAG	Cleavage	1
ghr-miR7484b	GrotCPR5.1	4.5	-1	1	24	1129	1152	UUUGUAUAUUAGAUCAAAGAGCAA	: .:.::: ::.:.:::: :::.	AUAUUUUUUAAUUUGAUAUUCAAG	Cleavage	1
ghr-miR7488	GarCPR5.1	4.5	-1	1	21	545	565	UUUUGAGUACAGGGGACAAAA	::: :....: :::::::::	CUUUUUUUUUUUUACUCAAAA	Translation	1
ghr-miR7488	GrotCPR5.1	4.5	-1	1	21	545	565	UUUUGAGUACAGGGGACAAAA	::: :....: :::::::::	CUUUUUUUUUUUUACUCAAAA	Translation	1
ghr-miR7488	GheCPR5.1	4.5	-1	1	21	614	634	UUUUGAGUACAGGGGACAAAA	:: :....: :::::::::	CCUUUUUUUUUUUACUCAAAA	Translation	1
ghr-miR7488	GthuCPR5.1	4.5	-1	1	21	614	634	UUUUGAGUACAGGGGACAAAA	:: :....: :::::::::	CCUUUUUUUUUUUACUCAAAA	Translation	1
ghr-miR7488	GausCPR5.1	4.5	-1	1	21	614	634	UUUUGAGUACAGGGGACAAAA	:: :....: :::::::::	CCUUUUUUUUUUUACUCAAAA	Translation	1
ghr-miR7488	GstuCPR5.1	4.5	-1	1	21	614	634	UUUUGAGUACAGGGGACAAAA	:: :....: :::::::::	CCUUUUUUUUUUUACUCAAAA	Translation	1
ghr-miR7490	GlonCPR5.2	5	-1	1	24	525	548	AGUCUAGAAAACUUCACUGACGGU	::::: .: ::::::. :::	UAAUUCAGUUGAAUUUUCUGAACU	Cleavage	1
ghr-miR7493	GheCPR5.1	5	-1	1	24	1216	1239	AAUAUUUUAAUAAUUCAAUCGUCA	::: : :: : ::::::::	GGCAAAUUUAUUUUUAAAAAUAUU	Translation	2
ghr-miR7493	GhirCPR5.1	5	-1	1	24	1215	1238	AAUAUUUUAAUAAUUCAAUCGUCA	::: : :: : ::::::::	GGCAAAUUUAUUUUUAAAAAUAUU	Translation	2
ghr-miR7493	GbarCPR5.2	5	-1	1	24	1215	1238	AAUAUUUUAAUAAUUCAAUCGUCA	::: : :: : ::::::::	GGCAAAUUUAUUUUUAAAAAUAUU	Translation	2
ghr-miR7493	GausCPR5.1	5	-1	1	24	1216	1239	AAUAUUUUAAUAAUUCAAUCGUCA	::: : :: : ::::::::	GGCAAAUUUAUUUUUAAAAAUAUU	Translation	2
ghr-miR7493	GbarCPR5.1	5	-1	1	24	1215	1238	AAUAUUUUAAUAAUUCAAUCGUCA	::: : :: : ::::::::	GGCAAAUUUAUUUUUAAAAAUAUU	Translation	2
ghr-miR7493	GtomCPR5.1	5	-1	1	24	1215	1238	AAUAUUUUAAUAAUUCAAUCGUCA	::: : :: : ::::::::	GGCAAAUUUAUUUUUAAAAAUAUU	Translation	2
ghr-miR7493	GbarCPR5.3	5	-1	1	24	1215	1238	AAUAUUUUAAUAAUUCAAUCGUCA	::: : :: : ::::::::	GGCAAAUUUAUUUUUAAAAAUAUU	Translation	2
ghr-miR7493	GdarCPR5.2	5	-1	1	24	1215	1238	AAUAUUUUAAUAAUUCAAUCGUCA	::: : :: : ::::::::	GGCAAAUUUAUUUUUAAAAAUAUU	Translation	2
ghr-miR7493	GmusCPR5.2	5	-1	1	24	1215	1238	AAUAUUUUAAUAAUUCAAUCGUCA	::: : :: : ::::::::	GGCAAAUUUAUUUUUAAAAAUAUU	Translation	2
ghr-miR7493	GmusCPR5.3	5	-1	1	24	1215	1238	AAUAUUUUAAUAAUUCAAUCGUCA	::: : :: : ::::::::	GGCAAAUUUAUUUUUAAAAAUAUU	Translation	2
ghr-miR7493	GmusCPR5.1	5	-1	1	24	1215	1238	AAUAUUUUAAUAAUUCAAUCGUCA	::: : :: : ::::::::	GGCAAAUUUAUUUUUAAAAAUAUU	Translation	2
ghr-miR7493	GstuCPR5.1	5	-1	1	24	1216	1239	AAUAUUUUAAUAAUUCAAUCGUCA	::: : :: : ::::::::	GGCAAAUUUAUUUUUAAAAAUAUU	Translation	2
ghr-miR7493	GdarCPR5.3	5	-1	1	24	1215	1238	AAUAUUUUAAUAAUUCAAUCGUCA	::: : :: : ::::::::	GGCAAAUUUAUUUUUAAAAAUAUU	Translation	2
ghr-miR7493	GdarCPR5.1	5	-1	1	24	1215	1238	AAUAUUUUAAUAAUUCAAUCGUCA	::: : :: : ::::::::	GGCAAAUUUAUUUUUAAAAAUAUU	Translation	2
ghr-miR7493	GthuCPR5.1	5	-1	1	24	1216	1239	AAUAUUUUAAUAAUUCAAUCGUCA	::: : :: : ::::::::	GGCAAAUUUAUUUUUAAAAAUAUU	Translation	2
ghr-miR7493	GhirCPR5.2	5	-1	1	24	1655	1678	AAUAUUUUAAUAAUUCAAUCGUCA	::: :.: :::.::: :::	AAGAAAUUUAGUAAUUGAAAGAUU	Cleavage	1
ghr-miR7493	GbarCPR5.4	5	-1	1	24	1655	1678	AAUAUUUUAAUAAUUCAAUCGUCA	::: :.: :::.::: :::	AAGAAAUUUAGUAAUUGAAAGAUU	Cleavage	1
ghr-miR7493	GtomCPR5.2	5	-1	1	24	1655	1678	AAUAUUUUAAUAAUUCAAUCGUCA	::: :.: :::.::: :::	AAGAAAUUUAGUAAUUGAAAGAUU	Cleavage	1
ghr-miR7493	GhirCPR5.3	5	-1	1	24	1655	1678	AAUAUUUUAAUAAUUCAAUCGUCA	::: :.: :::.::: :::	AAGAAAUUUAGUAAUUGAAAGAUU	Cleavage	1
ghr-miR7493	GraiCPR5.1	5	-1	1	24	1664	1687	AAUAUUUUAAUAAUUCAAUCGUCA	::: :.: :::.::: :::	AAGAAAUUUAGUAAUUGAAAGAUU	Cleavage	1
ghr-miR7496a	GanoCPR5.1	5	-1	1	24	727	750	AUGACCAAAUUGAUAGAAUGUGUA	..::.::::: ::: ::..:	AAAUUGUUUUAUCAUUUUAGUUGU	Translation	1
ghr-miR7496b	GanoCPR5.1	5	-1	1	24	727	750	AUGACCAAAUUGAUAGAAUGUGUA	..::.::::: ::: ::..:	AAAUUGUUUUAUCAUUUUAGUUGU	Translation	1
ghr-miR7499	GausCPR5.1	5	-1	1	24	1159	1182	AUAUAAUUUUCGGUUAAUUCGGUU	:::::.. : ::::::::	CAAAAUAUUAAUUUAUAAUUAUAU	Translation	1
ghr-miR7499	GhirCPR5.1	5	-1	1	24	1158	1181	AUAUAAUUUUCGGUUAAUUCGGUU	:::::.. : ::::::::	CCAAAUAUUAAUUUAUAAUUAUAU	Translation	1
ghr-miR7499	GheCPR5.1	5	-1	1	24	1159	1182	AUAUAAUUUUCGGUUAAUUCGGUU	:::::.. : ::::::::	CAAAAUAUUAAUUUAUAAUUAUAU	Translation	1
ghr-miR7499	GstuCPR5.1	5	-1	1	24	1159	1182	AUAUAAUUUUCGGUUAAUUCGGUU	:::::.. : ::::::::	CAAAAUAUUAAUUUAUAAUUAUAU	Translation	1
ghr-miR7499	GthuCPR5.1	5	-1	1	24	1159	1182	AUAUAAUUUUCGGUUAAUUCGGUU	:::::.. : ::::::::	CAAAAUAUUAAUUUAUAAUUAUAU	Translation	1
ghr-miR7499	GtomCPR5.1	5	-1	1	24	1158	1181	AUAUAAUUUUCGGUUAAUUCGGUU	:::::.. : ::::::::	CCAAAUAUUAAUUUAUAAUUAUAU	Translation	1
ghr-miR7504a	GraiCPR5.1	5	-1	1	24	1634	1657	UAUGAAACUGUGAUUCCACGUCAU	::.:: : :.::: :::::::	UAGAUGUCAACUUACAUUUUCAUA	Cleavage	1
